# Supplementary material for: RALYL increases hepatocellular carcinoma stemness by sustaining the mRNA stability of TGF-β2
Source: Nat Commun. 2021 Mar 9;12:1518. doi: 10.1038/s41467-021-21828-7 (PMC7943813; doi:10.1038/s41467-021-21828-7)
Supplement: Supplementary file 4 — Source data file [file 41467_2021_21828_MOESM4_ESM.zip]

Archive with 3 entries (3 files):
- Wang et al. Source Data/Normal liver seq data.xls
- Wang et al. Source Data/Wang et al. raw data.xlsx
- Wang et al. Source Data/Wang et al. uncropped versions of gels or blots.pptx
