# Supplementary material for: RALYL increases hepatocellular carcinoma stemness by sustaining the mRNA stability of TGF-β2
Source: Nat Commun. 2021 Mar 9;12:1518. doi: 10.1038/s41467-021-21828-7 (PMC7943813; doi:10.1038/s41467-021-21828-7)
Supplement: Supplementary file 4 — Source data file [file 41467_2021_21828_MOESM4_ESM.zip › Wang et al. Source Data/Normal liver seq data.xls]

gene_id	liver_1	liver_2
ENSG00000000003	18.7404	16.7747
ENSG00000000005	0.3665	0.0879
ENSG00000000419	19.9396	15.7513
ENSG00000000457	3.5676	3.7505
ENSG00000000460	0.8974	1.179
ENSG00000000938	4.4919	5.7674
ENSG00000000971	382.1931	320.2707
ENSG00000001036	20.0602	29.0095
ENSG00000001084	48.9081	22.8008
ENSG00000001167	3.5281	1.6961
ENSG00000001460	0.702	1.3035
ENSG00000001461	1.2332	1.1736
ENSG00000001497	9.7944	7.6577
ENSG00000001561	2.2401	1.6885
ENSG00000001617	1.4421	1.1898
ENSG00000001626	0.2021	1.3093
ENSG00000001629	2.3452	1.5042
ENSG00000001630	22.1482	13.1152
ENSG00000001631	3.6093	2.299
ENSG00000002016	0.9333	0.8957
ENSG00000002079	0	0
ENSG00000002330	15.051	25.7302
ENSG00000002549	91.7636	79.9517
ENSG00000002586	86.0163	182.0332
ENSG00000002587	0.1782	0.185
ENSG00000002726	0.02	0.0432
ENSG00000002745	0.0156	0
ENSG00000002746	0	0
ENSG00000002822	1.1227	0.985
ENSG00000002834	28.9201	46.2267
ENSG00000002919	3.5551	6.6494
ENSG00000002933	511.5685	646.852
ENSG00000003056	27.1902	30.2659
ENSG00000003096	1.4807	0.7656
ENSG00000003137	0.1763	0.2239
ENSG00000003147	5.006	7.677
ENSG00000003249	2.5697	8.11
ENSG00000003393	3.5581	2.9209
ENSG00000003400	1.948	1.4676
ENSG00000003402	40.9327	28.2259
ENSG00000003436	48.8053	34.9412
ENSG00000003509	3.1465	3.3963
ENSG00000003756	10.431	9.3863
ENSG00000003987	0.2945	0.1489
ENSG00000003989	28.7353	18.5506
ENSG00000004059	43.6931	64.0707
ENSG00000004139	0.6024	0.3332
ENSG00000004142	43.0437	55.1185
ENSG00000004399	7.5243	6.9896
ENSG00000004455	14.2776	15.646
ENSG00000004468	1.3883	1.367
ENSG00000004478	21.5175	25.3855
ENSG00000004487	6.7443	7.5909
ENSG00000004534	7.9623	9.4287
ENSG00000004660	0.6575	0.4833
ENSG00000004700	3.9488	2.9043
ENSG00000004766	1.813	1.2584
ENSG00000004776	4.7055	4.645
ENSG00000004777	0.4579	0.4669
ENSG00000004779	37.4274	64.5956
ENSG00000004799	210.3217	44.5804
ENSG00000004809	1.3276	0.027
ENSG00000004838	0.0277	0.2987
ENSG00000004846	0.0084	0.0091
ENSG00000004848	0.017	0
ENSG00000004864	32.4991	17.2456
ENSG00000004866	7.3622	6.4874
ENSG00000004897	9.3447	5.9035
ENSG00000004939	27.8639	0.2032
ENSG00000004948	0	0.0415
ENSG00000004961	6.3791	4.2813
ENSG00000004975	2.9387	2.4107
ENSG00000005001	0.071	0.3831
ENSG00000005007	14.7833	12.6493
ENSG00000005020	4.6528	3.2018
ENSG00000005022	102.0472	120.556
ENSG00000005059	1.5184	1.972
ENSG00000005073	0	0
ENSG00000005075	22.5553	29.6683
ENSG00000005100	1.3121	0.9668
ENSG00000005102	0	0.0198
ENSG00000005108	0.129	0.0696
ENSG00000005156	1.0792	1.1621
ENSG00000005175	2.6454	2.3322
ENSG00000005187	28.7681	12.4778
ENSG00000005189	0.5228	1.09
ENSG00000005194	6.2644	11.7446
ENSG00000005206	6.1821	6.847
ENSG00000005238	3.338	2.067
ENSG00000005243	10.3082	15.3612
ENSG00000005249	5.7332	1.1777
ENSG00000005302	5.2377	5.122
ENSG00000005339	5.2664	2.1163
ENSG00000005379	0.6247	0.3235
ENSG00000005381	3.7994	1.6639
ENSG00000005421	144.3024	96.7085
ENSG00000005436	3.3711	2.7176
ENSG00000005448	1.369	2.0786
ENSG00000005469	8.9718	5.1388
ENSG00000005471	16.3643	47.1562
ENSG00000005483	3.9248	1.0732
ENSG00000005486	24.1793	27.9531
ENSG00000005513	0.0477	0.0515
ENSG00000005700	7.8807	4.1491
ENSG00000005801	1.2334	1.4744
ENSG00000005810	2.0863	0.7801
ENSG00000005812	12.6476	6.375
ENSG00000005844	4.1236	4.3282
ENSG00000005882	14.3824	12.5006
ENSG00000005884	0.9506	1.3444
ENSG00000005889	3.2592	1.3681
ENSG00000005893	85.8755	80.1698
ENSG00000005961	14.0627	0.1218
ENSG00000005981	0.2334	0.07
ENSG00000006007	11.7994	12.1564
ENSG00000006015	41.8774	56.8336
ENSG00000006016	0.2035	0.3253
ENSG00000006025	0.6154	0.6328
ENSG00000006042	8.4556	7.996
ENSG00000006047	0.4747	0.4485
ENSG00000006059	0	0
ENSG00000006062	2.7716	3.5259
ENSG00000006071	0.0092	0.0199
ENSG00000006116	0	0
ENSG00000006118	0.3525	1.0657
ENSG00000006125	10.9421	7.5104
ENSG00000006128	0.0463	0
ENSG00000006194	3.6866	4.0358
ENSG00000006210	2.5328	4.5577
ENSG00000006282	11.6065	22.5282
ENSG00000006283	0.0114	0
ENSG00000006327	8.0125	46.6687
ENSG00000006377	0	0
ENSG00000006432	0.364	0.7026
ENSG00000006451	6.3738	6.7296
ENSG00000006453	7.2129	8.2249
ENSG00000006459	2.427	1.2527
ENSG00000006468	1.1619	0.6336
ENSG00000006530	2.6003	2.5391
ENSG00000006534	4.2972	5.2284
ENSG00000006555	0.9667	1.5422
ENSG00000006576	1.501	1.2741
ENSG00000006606	0	0
ENSG00000006607	4.5737	3.1748
ENSG00000006611	0.1514	0.3596
ENSG00000006625	11.4839	16.6997
ENSG00000006634	1.0065	1.0147
ENSG00000006638	7.3574	3.369
ENSG00000006652	2.6622	2.6912
ENSG00000006659	0	0
ENSG00000006695	1.0417	1.328
ENSG00000006704	0.6661	0.6713
ENSG00000006712	13.2939	22.7821
ENSG00000006715	3.8392	3.9189
ENSG00000006740	0.1954	0.1861
ENSG00000006744	9.783	13.6005
ENSG00000006747	0.0152	0.0547
ENSG00000006756	19.7936	5.8182
ENSG00000006757	7.0626	2.7109
ENSG00000006788	0	0
ENSG00000006831	26.482	13.5556
ENSG00000006837	0.1325	0.1431
ENSG00000007001	0.8464	0.087
ENSG00000007038	0.045	0
ENSG00000007047	3.1152	3.0548
ENSG00000007062	0.4882	0.5534
ENSG00000007080	25.3561	45.3054
ENSG00000007129	0.8226	1.1199
ENSG00000007168	9.2123	7.2519
ENSG00000007171	0	0.0504
ENSG00000007174	0	0
ENSG00000007202	4.0232	10.083
ENSG00000007216	0.2234	0.0928
ENSG00000007237	1.4415	1.631
ENSG00000007255	12.1917	17.7702
ENSG00000007264	1.2546	2.4791
ENSG00000007306	0	0
ENSG00000007312	2.387	2.7463
ENSG00000007314	0.0377	0.0068
ENSG00000007341	1.3499	1.1221
ENSG00000007350	0	0.0421
ENSG00000007372	0	0
ENSG00000007376	2.4774	4.6871
ENSG00000007384	1.1481	2.6562
ENSG00000007392	6.6045	9.5322
ENSG00000007402	0.267	0.0597
ENSG00000007516	1.6575	1.3934
ENSG00000007520	17.1949	33.1012
ENSG00000007541	10.1398	13.3105
ENSG00000007545	0.774	1.0222
ENSG00000007866	2.3665	3.3003
ENSG00000007908	0.19	0.5196
ENSG00000007923	8.1393	9.8404
ENSG00000007933	251.363	46.7545
ENSG00000007944	1.3098	1.328
ENSG00000007952	0	0
ENSG00000007968	1.5772	0.1937
ENSG00000008018	96.3254	126.5968
ENSG00000008056	0.0489	1.0222
ENSG00000008083	1.5205	0.7414
ENSG00000008086	0.7785	0.6309
ENSG00000008118	0.02	0.0431
ENSG00000008128	7.2391	8.5906
ENSG00000008130	18.3285	29.9374
ENSG00000008196	0	0
ENSG00000008197	0	0
ENSG00000008226	0.4979	0.4768
ENSG00000008256	1.2518	0.9637
ENSG00000008277	0.2546	0.2016
ENSG00000008282	17.4184	18.7067
ENSG00000008283	9.1585	14.6086
ENSG00000008294	6.1241	2.8044
ENSG00000008300	0.0452	0.0444
ENSG00000008311	13.959	1.6645
ENSG00000008323	0.4637	1.8954
ENSG00000008324	2.2198	2.6717
ENSG00000008382	11.6615	11.0462
ENSG00000008394	599.2597	739.2721
ENSG00000008405	3.4664	3.1218
ENSG00000008438	0.901	0.6735
ENSG00000008441	23.2016	8.8616
ENSG00000008513	17.502	12.3006
ENSG00000008516	0.293	1.4227
ENSG00000008517	156.5543	1396.5918
ENSG00000008710	1.7076	1.4788
ENSG00000008735	0.0947	0.1952
ENSG00000008838	6.0584	6.1603
ENSG00000008853	1.1424	2.2683
ENSG00000008869	2.4122	0.8401
ENSG00000008952	112.178	63.2074
ENSG00000008988	106.5275	156.5367
ENSG00000009307	60.1291	39.9873
ENSG00000009335	7.8303	7.3365
ENSG00000009413	1.1854	0.5246
ENSG00000009694	0.3045	0.1356
ENSG00000009709	0	0
ENSG00000009724	58.6459	83.6483
ENSG00000009765	6.9691	0.8603
ENSG00000009780	4.6267	3.0275
ENSG00000009790	1.3384	2.1527
ENSG00000009830	0.7952	1.5107
ENSG00000009844	3.5096	2.4706
ENSG00000009950	58.594	46.367
ENSG00000009954	7.7115	4.3826
ENSG00000010017	8.8311	5.613
ENSG00000010030	1.0395	1.1884
ENSG00000010072	1.4752	0.6907
ENSG00000010165	4.8809	6.5598
ENSG00000010219	2.5153	3.3306
ENSG00000010244	24.3688	18.7174
ENSG00000010256	87.6825	131.6069
ENSG00000010270	5.1968	6.4694
ENSG00000010278	26.7776	32.7661
ENSG00000010282	0	0.0577
ENSG00000010292	2.3526	2.2227
ENSG00000010295	3.9452	5.3487
ENSG00000010310	0.1483	0.112
ENSG00000010318	1.5227	1.3949
ENSG00000010319	0.2752	0.8277
ENSG00000010322	6.4695	6.2373
ENSG00000010327	11.3138	15.698
ENSG00000010361	2.376	2.4673
ENSG00000010379	4.1491	1.3802
ENSG00000010404	5.9397	3.7252
ENSG00000010438	0.3556	9.7626
ENSG00000010539	0.8354	0.8072
ENSG00000010610	48.6208	44.8493
ENSG00000010626	1.1019	0.8113
ENSG00000010671	4.611	1.9339
ENSG00000010704	2.6922	2.2124
ENSG00000010803	1.858	2.281
ENSG00000010810	10.0743	6.4253
ENSG00000010818	0.9005	0.3934
ENSG00000010932	0.1822	0.1229
ENSG00000011007	10.3112	6.605
ENSG00000011009	16.1771	35.3858
ENSG00000011021	2.9389	2.1577
ENSG00000011028	3.3893	3.0294
ENSG00000011052	1.4981	4.1084
ENSG00000011083	0	0
ENSG00000011105	63.8545	56.9164
ENSG00000011114	1.0866	0.7842
ENSG00000011132	4.1269	6.1119
ENSG00000011143	1.9687	1.9899
ENSG00000011198	10.0755	10.8112
ENSG00000011201	0.1645	0.2622
ENSG00000011243	11.4562	12.3882
ENSG00000011258	2.4637	1.2157
ENSG00000011260	8.5535	7.9642
ENSG00000011275	2.6842	3.5217
ENSG00000011295	8.8742	7.8538
ENSG00000011304	27.8262	21.9764
ENSG00000011332	0	0
ENSG00000011347	3.4547	20.5038
ENSG00000011376	3.6334	3.0031
ENSG00000011405	3.1315	1.61
ENSG00000011422	2.6186	5.7319
ENSG00000011426	0.3941	0.5375
ENSG00000011451	2.3643	2.3994
ENSG00000011454	4.1434	1.307
ENSG00000011465	183.8018	119.9085
ENSG00000011478	1.6627	1.7453
ENSG00000011485	13.9024	14.2919
ENSG00000011523	0.9809	0.7046
ENSG00000011566	3.7016	1.9799
ENSG00000011590	0.025	0.1892
ENSG00000011600	69.5706	129.8903
ENSG00000011638	1.1752	1.7302
ENSG00000011677	0	0
ENSG00000012048	0.5332	0.2624
ENSG00000012061	13.8318	17.8873
ENSG00000012124	0.6445	0.4855
ENSG00000012171	1.1775	2.7046
ENSG00000012174	4.6091	2.6336
ENSG00000012211	1.0943	1.1828
ENSG00000012223	7.0695	1.4214
ENSG00000012232	1.0028	2.6874
ENSG00000012504	54.4103	48.2136
ENSG00000012660	18.2206	11.0916
ENSG00000012779	7.539	5.4054
ENSG00000012817	0	2.5451
ENSG00000012822	6.926	4.9029
ENSG00000012963	4.5364	3.336
ENSG00000012983	3.3811	1.4967
ENSG00000013016	7.4344	2.4926
ENSG00000013275	20.1433	33.3796
ENSG00000013288	10.3039	10.65
ENSG00000013293	0	0.0157
ENSG00000013297	0.9074	0.826
ENSG00000013306	38.2701	59.9184
ENSG00000013364	20.3865	64.0291
ENSG00000013374	10.7925	11.5534
ENSG00000013375	14.2997	13.401
ENSG00000013392	0.8723	1.0402
ENSG00000013441	26.0859	11.7417
ENSG00000013503	2.1585	2.1152
ENSG00000013523	1.994	2.4235
ENSG00000013561	7.2215	5.7597
ENSG00000013563	5.6678	5.7184
ENSG00000013573	1.0478	2.2224
ENSG00000013583	67.225	83.3617
ENSG00000013588	0.164	0.0378
ENSG00000013619	0.5834	0.4724
ENSG00000013725	0.9959	0.9938
ENSG00000013810	3.9622	7.3065
ENSG00000014123	6.7929	3.711
ENSG00000014138	1.0496	1.8083
ENSG00000014164	3.1664	2.6572
ENSG00000014216	19.7483	21.968
ENSG00000014257	0.0826	0.0594
ENSG00000014641	67.0537	89.0793
ENSG00000014824	5.4214	3.5069
ENSG00000014914	0.4665	1.679
ENSG00000014919	4.051	3.4354
ENSG00000015133	1.5272	0.458
ENSG00000015153	2.6212	1.8867
ENSG00000015171	10.4684	6.1127
ENSG00000015285	6.0635	7.0681
ENSG00000015413	0.1192	0.4504
ENSG00000015475	12.9808	11.9554
ENSG00000015479	22.9808	15.8732
ENSG00000015520	4.9091	2.4874
ENSG00000015532	3.9459	3.1877
ENSG00000015568	0.2241	0.4149
ENSG00000015592	0.0489	0.0528
ENSG00000015676	4.2501	4.4041
ENSG00000016082	0	0
ENSG00000016391	9.051	7.6192
ENSG00000016402	0.1267	0.0456
ENSG00000016490	0	0
ENSG00000016602	0	0
ENSG00000016864	22.1896	28.174
ENSG00000017260	10.7631	7.3262
ENSG00000017427	109.2772	59.0211
ENSG00000017483	1.8639	0.3985
ENSG00000017797	9.7426	7.5105
ENSG00000018189	3.8965	4.6253
ENSG00000018236	0.1645	0.1309
ENSG00000018280	0.5304	1.395
ENSG00000018408	17.3109	10.4806
ENSG00000018510	4.5614	2.9854
ENSG00000018607	0	0
ENSG00000018610	3.4335	3.3157
ENSG00000018625	0.0903	0.3217
ENSG00000018699	2.7696	2.2565
ENSG00000018869	0.255	0.3871
ENSG00000019102	0.211	2.7789
ENSG00000019144	1.7539	1.63
ENSG00000019169	126.2295	396.9293
ENSG00000019186	0	0
ENSG00000019485	0.2698	0.2518
ENSG00000019505	0.1615	0.1436
ENSG00000019549	6.8205	1.6769
ENSG00000019582	775.2548	767.2662
ENSG00000019991	6.0645	2.5792
ENSG00000019995	6.7264	3.3399
ENSG00000020129	2.0298	2.0217
ENSG00000020181	2.6057	1.8096
ENSG00000020219	0	0
ENSG00000020256	2.1028	1.8544
ENSG00000020426	2.7056	1.9808
ENSG00000020577	2.2558	1.5176
ENSG00000020633	1.0402	1.233
ENSG00000020922	2.4133	2.0332
ENSG00000021300	0.3971	0.9112
ENSG00000021355	11.9508	16.1769
ENSG00000021461	30.5406	2.6928
ENSG00000021488	6.9163	3.5141
ENSG00000021574	1.8909	1.2069
ENSG00000021645	0.0404	0.0087
ENSG00000021762	1.617	1.2235
ENSG00000021776	1.7641	0.933
ENSG00000021826	372.6531	109.731
ENSG00000021852	223.9004	286.5679
ENSG00000022267	9.6882	7.613
ENSG00000022277	22.8288	25.9594
ENSG00000022355	0	0
ENSG00000022556	0.2058	0.1037
ENSG00000022567	0.3175	0.25
ENSG00000022840	27.6681	29.4364
ENSG00000022976	2.0149	1.811
ENSG00000023041	9.4758	6.7389
ENSG00000023171	0.8719	0.8849
ENSG00000023191	43.7323	70.7386
ENSG00000023228	29.06	21.4978
ENSG00000023287	5.2798	2.5948
ENSG00000023318	11.1554	12.3418
ENSG00000023330	84.2777	35.2811
ENSG00000023445	3.6758	4.406
ENSG00000023516	2.4994	1.0847
ENSG00000023572	12.9321	18.4147
ENSG00000023608	1.1922	1.1034
ENSG00000023697	20.1778	24.5249
ENSG00000023734	25.7948	27.0419
ENSG00000023839	24.0286	14.5001
ENSG00000023892	2.7143	4.2459
ENSG00000023902	8.2637	8.847
ENSG00000023909	9.5269	5.5335
ENSG00000024048	5.0589	2.5152
ENSG00000024422	3.3871	3.6419
ENSG00000024526	0.3704	0.3899
ENSG00000024862	12.7927	14.8391
ENSG00000025039	1.7045	2.7336
ENSG00000025156	1.3799	0.9388
ENSG00000025293	2.4206	1.5411
ENSG00000025423	480.199	297.2854
ENSG00000025434	25.1981	37.8395
ENSG00000025708	74.2772	167.2063
ENSG00000025770	7.5591	11.4608
ENSG00000025772	5.024	7.331
ENSG00000025796	15.033	8.228
ENSG00000025800	4.0231	3.4719
ENSG00000026025	83.5171	135.3263
ENSG00000026036	1.0729	0.839
ENSG00000026103	5.5929	3.6697
ENSG00000026297	39.4053	54.3908
ENSG00000026508	9.5143	12.1064
ENSG00000026559	0.1345	0.0968
ENSG00000026652	0.2787	0.1538
ENSG00000026751	4.7857	2.9554
ENSG00000026950	7.0085	3.8119
ENSG00000027001	2.7823	3.4268
ENSG00000027075	4.4698	2.1613
ENSG00000027644	0	0
ENSG00000027697	28.8419	41.6904
ENSG00000027847	6.1267	9.0799
ENSG00000027869	0.352	0.9184
ENSG00000028116	2.5761	2.5315
ENSG00000028137	13.1629	18.2784
ENSG00000028203	5.9299	3.63
ENSG00000028277	1.449	1.9381
ENSG00000028310	3.8852	5.1888
ENSG00000028528	19.4947	18.2522
ENSG00000028839	6.2129	4.8714
ENSG00000029153	1.1566	3.6118
ENSG00000029363	7.8774	3.5137
ENSG00000029364	21.2636	18.5669
ENSG00000029534	3.5921	0.0375
ENSG00000029559	0	0
ENSG00000029639	2.117	2.1198
ENSG00000029725	5.4669	2.0964
ENSG00000029993	7.7518	16.4066
ENSG00000030066	3.7789	1.7739
ENSG00000030110	3.2564	6.8119
ENSG00000030304	0	0.0064
ENSG00000030419	0.5893	0.3252
ENSG00000030582	101.7829	156.7309
ENSG00000031003	2.2179	1.3766
ENSG00000031081	1.6345	0.5636
ENSG00000031691	0.7046	1.1564
ENSG00000031698	29.0987	45.9718
ENSG00000031823	6.6481	8.03
ENSG00000032219	4.4603	1.2017
ENSG00000032389	4.5107	6.1099
ENSG00000032444	8.2582	15.3896
ENSG00000032742	3.572	3.1367
ENSG00000033011	3.3605	6.3174
ENSG00000033030	3.0562	1.749
ENSG00000033050	1.7652	2.6225
ENSG00000033100	5.7608	8.5772
ENSG00000033122	0.0105	0.0057
ENSG00000033170	1.5167	0.9825
ENSG00000033178	1.79	1.2995
ENSG00000033327	1.6143	1.0145
ENSG00000033627	7.8443	11.5371
ENSG00000033800	6.9169	2.8605
ENSG00000033867	1.5692	0.7134
ENSG00000034053	0.5535	0.3498
ENSG00000034152	24.3835	24.4241
ENSG00000034239	0.1633	0.0252
ENSG00000034510	296.7704	864.4844
ENSG00000034533	1.2738	0.9331
ENSG00000034677	10.7146	5.467
ENSG00000034693	4.7822	4.3156
ENSG00000034713	31.8914	37.2612
ENSG00000034971	0	0
ENSG00000035115	2.5677	2.6439
ENSG00000035141	9.7118	12.1201
ENSG00000035403	7.4281	4.086
ENSG00000035499	0.8035	0.2327
ENSG00000035664	0.1821	0.2817
ENSG00000035681	3.0278	2.5933
ENSG00000035687	6.895	6.0343
ENSG00000035720	0.1761	0.0272
ENSG00000035862	30.63	19.5997
ENSG00000035928	5.6744	3.4699
ENSG00000036054	6.7163	3.812
ENSG00000036257	5.9487	4.4779
ENSG00000036448	0.7545	4.0519
ENSG00000036473	102.2698	51.8328
ENSG00000036530	0.335	0.1447
ENSG00000036549	3.3827	1.5782
ENSG00000036565	0	0
ENSG00000036672	1.4468	0.3583
ENSG00000036828	0.2985	0.1587
ENSG00000037042	2.811	2.9393
ENSG00000037241	15.46	18.372
ENSG00000037280	2.1789	1.7167
ENSG00000037474	14.7086	10.3501
ENSG00000037637	1.7495	1.523
ENSG00000037749	2.597	0.3849
ENSG00000037757	4.201	2.503
ENSG00000037897	2.4215	4.8829
ENSG00000037965	0	0
ENSG00000038002	4.7698	8.3751
ENSG00000038210	14.5958	7.7099
ENSG00000038219	2.1037	0.9627
ENSG00000038274	25.7482	14.8626
ENSG00000038295	0.0204	0.022
ENSG00000038358	4.4284	5.7615
ENSG00000038382	1.837	1.0448
ENSG00000038427	0.3126	0.412
ENSG00000038532	1.3759	1.9055
ENSG00000038945	30.0331	18.3142
ENSG00000039068	26.6181	21.4511
ENSG00000039123	6.9547	4.8182
ENSG00000039139	0.0722	0.0881
ENSG00000039319	2.1734	1.454
ENSG00000039523	6.3092	7.5954
ENSG00000039537	180.3053	116.7288
ENSG00000039560	9.9945	3.5868
ENSG00000039600	0	0
ENSG00000039650	6.219	8.942
ENSG00000039987	0	0
ENSG00000040199	1.3461	1.2221
ENSG00000040275	1.009	0.9008
ENSG00000040341	6.426	2.8721
ENSG00000040487	4.7605	6.3334
ENSG00000040531	4.7497	5.3833
ENSG00000040608	0.97	2.0946
ENSG00000040633	6.0533	8.7588
ENSG00000040731	0	0
ENSG00000040933	3.9806	3.1059
ENSG00000041353	1.7798	0.0908
ENSG00000041357	56.4277	76.5666
ENSG00000041515	0.4109	0.1429
ENSG00000041802	6.3077	6.1971
ENSG00000041880	5.9029	6.0103
ENSG00000041982	0.9295	1.6518
ENSG00000041988	3.846	9.5984
ENSG00000042062	3.9561	1.7013
ENSG00000042088	1.4371	1.2811
ENSG00000042286	8.4586	10.5757
ENSG00000042304	0	0
ENSG00000042317	1.7911	2.8345
ENSG00000042429	4.233	2.3916
ENSG00000042445	53.4769	33.6005
ENSG00000042493	2.6133	7.2553
ENSG00000042753	39.0167	80.5933
ENSG00000042781	1.2623	0.0585
ENSG00000042813	0	0
ENSG00000042832	0.029	0.0188
ENSG00000042980	0.0909	0.1359
ENSG00000043039	0	0.0556
ENSG00000043093	3.7949	2.1195
ENSG00000043143	4.8036	3.1234
ENSG00000043355	0	0
ENSG00000043462	9.2647	5.2331
ENSG00000043514	1.1172	1.0699
ENSG00000043591	0.5652	0.0523
ENSG00000044012	1.1374	3.5087
ENSG00000044090	2.1326	2.8447
ENSG00000044115	31.7644	31.2188
ENSG00000044446	7.4037	10.811
ENSG00000044459	2.8546	1.421
ENSG00000044524	1.8213	0.5565
ENSG00000044574	86.7917	82.4788
ENSG00000046604	3.6005	3.1527
ENSG00000046647	3.2675	3.2129
ENSG00000046651	2.7171	2.2002
ENSG00000046653	0.1889	0.1189
ENSG00000046774	0	0
ENSG00000046889	0.4216	0.1175
ENSG00000047056	1.2037	1.8366
ENSG00000047188	3.4011	1.7478
ENSG00000047230	2.2593	1.796
ENSG00000047249	8.6108	9.885
ENSG00000047315	8.1049	6.5258
ENSG00000047346	9.3444	4.0843
ENSG00000047365	1.4043	0.6488
ENSG00000047410	4.8548	3.1599
ENSG00000047457	444.0786	333.5644
ENSG00000047578	0.526	0.8398
ENSG00000047579	3.7256	6.4742
ENSG00000047597	1.802	0.3072
ENSG00000047617	0	0.0143
ENSG00000047621	1.8513	1.4158
ENSG00000047634	6.238	3.34
ENSG00000047644	1.5602	1.0366
ENSG00000047648	0.7357	0.1986
ENSG00000047662	0	0
ENSG00000047849	7.1022	9.7469
ENSG00000047932	5.0064	2.3627
ENSG00000047936	0.0198	0
ENSG00000048028	2.3753	1.4979
ENSG00000048052	1.6357	0.7663
ENSG00000048140	6.947	13.7544
ENSG00000048162	6.7309	15.522
ENSG00000048342	0.6615	0.7249
ENSG00000048392	12.4732	9.4598
ENSG00000048405	2.9389	1.4224
ENSG00000048462	0.2203	1.0109
ENSG00000048471	1.1528	0.6158
ENSG00000048540	0.1625	0.117
ENSG00000048544	12.1978	12.1858
ENSG00000048545	0	0
ENSG00000048649	1.8057	0.8074
ENSG00000048707	1.548	1.5159
ENSG00000048740	7.4412	3.0399
ENSG00000048828	18.1702	12.1673
ENSG00000048991	2.2846	1.5867
ENSG00000049089	0.3613	0.2601
ENSG00000049130	0.6403	0.2434
ENSG00000049167	1.2787	1.6931
ENSG00000049192	0.0336	0.029
ENSG00000049239	15.8275	47.5791
ENSG00000049245	19.6917	17.3443
ENSG00000049246	4.9063	0.9113
ENSG00000049247	0.1168	0
ENSG00000049249	0.0919	0.0271
ENSG00000049283	0	0.0137
ENSG00000049323	6.9811	2.0942
ENSG00000049449	38.2782	32.8123
ENSG00000049540	3.9336	3.0184
ENSG00000049541	5.941	9.6263
ENSG00000049618	2.5321	1.0792
ENSG00000049656	17.624	43.2867
ENSG00000049759	2.6416	3.1173
ENSG00000049768	0.2721	0.2203
ENSG00000049769	0.5535	0.7162
ENSG00000049860	38.4087	73.6555
ENSG00000049883	0.4711	0.4326
ENSG00000050030	0.0168	0
ENSG00000050130	8.7488	8.603
ENSG00000050165	10.9338	5.3141
ENSG00000050327	1.8366	2.0385
ENSG00000050344	0.9316	1.4308
ENSG00000050393	3.3366	3.6703
ENSG00000050405	5.5103	3.639
ENSG00000050426	9.9391	9.1838
ENSG00000050438	0.0632	0.0455
ENSG00000050555	1.5863	2.1605
ENSG00000050628	0.971	0.0806
ENSG00000050730	0.1246	0.1009
ENSG00000050748	4.1308	4.4844
ENSG00000050767	0.1523	0.7859
ENSG00000050820	6.3748	13.7757
ENSG00000051009	7.852	6.4077
ENSG00000051108	38.8891	20.8361
ENSG00000051128	2.0581	6.6373
ENSG00000051180	0.7416	0.5338
ENSG00000051341	0.2005	0.0761
ENSG00000051382	2.5369	2.2915
ENSG00000051523	58.6596	119.4405
ENSG00000051596	11.3278	9.3894
ENSG00000051620	6.0935	6.0921
ENSG00000051825	1.6105	0.6388
ENSG00000052126	3.0502	1.2906
ENSG00000052344	4.0603	3.3168
ENSG00000052723	3.155	2.1458
ENSG00000052749	1.6883	3.7878
ENSG00000052795	9.6776	1.4981
ENSG00000052802	83.0995	40.5391
ENSG00000052841	11.5025	8.4171
ENSG00000052850	0	0
ENSG00000053108	0.0363	0.0098
ENSG00000053254	20.5532	7.1817
ENSG00000053328	0	0.0473
ENSG00000053371	30.5079	34.8768
ENSG00000053372	5.2448	7.6796
ENSG00000053438	0.0548	0
ENSG00000053501	15.9119	23.6379
ENSG00000053524	0.0486	0
ENSG00000053702	0.1246	0.442
ENSG00000053747	0.267	0.169
ENSG00000053770	11.6528	7.7064
ENSG00000053900	3.4552	3.8324
ENSG00000053918	2.0396	2.2678
ENSG00000054116	15.8307	21.0974
ENSG00000054118	20.994	14.3894
ENSG00000054148	27.0726	63.4585
ENSG00000054179	0.2568	0.4537
ENSG00000054219	0.567	0.1911
ENSG00000054267	3.3075	1.4605
ENSG00000054277	4.5264	4.1585
ENSG00000054282	3.9158	3.424
ENSG00000054356	0.0136	0
ENSG00000054392	0.3918	0.4381
ENSG00000054523	2.8184	2.6654
ENSG00000054598	0.7146	0.1862
ENSG00000054611	3.2775	5.7662
ENSG00000054654	1.7327	1.6834
ENSG00000054690	0.3417	0.3525
ENSG00000054793	2.2969	1.7993
ENSG00000054796	0	0
ENSG00000054803	0.14	0.0168
ENSG00000054938	0.3726	3.4661
ENSG00000054965	2.3137	2.6505
ENSG00000054967	1.5996	2.3622
ENSG00000054983	4.6562	4.1894
ENSG00000055044	10.3338	12.5115
ENSG00000055070	13.6469	21.8473
ENSG00000055118	1.4863	0.0123
ENSG00000055130	16.0499	13.6878
ENSG00000055147	6.3161	4.6212
ENSG00000055163	3.7182	6.5063
ENSG00000055208	13.3054	7.2739
ENSG00000055211	11.9206	14.6156
ENSG00000055332	4.6931	1.6731
ENSG00000055483	2.7189	1.8423
ENSG00000055609	2.308	0.7919
ENSG00000055732	0.1397	0.132
ENSG00000055813	0.0477	0
ENSG00000055917	10.4373	6.8567
ENSG00000055950	36.9346	43.5336
ENSG00000055955	834.1794	816.0904
ENSG00000055957	497.2031	365.0327
ENSG00000056050	8.5552	8.8884
ENSG00000056097	8.5514	5.4812
ENSG00000056277	0.1693	0.0685
ENSG00000056291	0	0
ENSG00000056487	0	0
ENSG00000056558	0.7641	0.8496
ENSG00000056586	2.6058	1.5899
ENSG00000056736	19.205	18.3964
ENSG00000056972	4.0145	3.3116
ENSG00000056998	7.4048	3.2011
ENSG00000057019	3.7185	2.275
ENSG00000057149	0	0
ENSG00000057252	3.2571	2.8272
ENSG00000057294	5.6697	3.0107
ENSG00000057468	0	0
ENSG00000057593	51.5021	21.7788
ENSG00000057608	60.9494	49.0143
ENSG00000057657	3.1287	1.1853
ENSG00000057663	6.132	6.0883
ENSG00000057704	2.0801	1.0373
ENSG00000057757	16.7275	18.5935
ENSG00000057935	1.4417	1.8095
ENSG00000058056	1.1905	1.4962
ENSG00000058063	3.9887	2.0571
ENSG00000058085	0.2909	0.4221
ENSG00000058091	2.1447	0.4918
ENSG00000058262	73.358	119.7819
ENSG00000058272	3.0735	1.7252
ENSG00000058335	0.0312	0.0421
ENSG00000058404	1.3172	1.3173
ENSG00000058453	1.1529	1.6659
ENSG00000058600	5.1336	5.2081
ENSG00000058668	2.7196	4.8979
ENSG00000058673	21.2935	13.8076
ENSG00000058729	3.0756	2.1957
ENSG00000058799	8.2092	17.859
ENSG00000058804	2.1129	1.7924
ENSG00000058866	1.0572	0.2648
ENSG00000059122	2.5105	2.8576
ENSG00000059145	0.8292	0.7797
ENSG00000059377	9.1091	8.7139
ENSG00000059378	8.3816	9.9965
ENSG00000059573	5.5484	8.3613
ENSG00000059588	1.0651	1.2925
ENSG00000059691	5.5513	7.2908
ENSG00000059728	1.6095	1.1458
ENSG00000059758	3.5016	1.9822
ENSG00000059769	15.6254	8.6211
ENSG00000059804	9.8728	2.8104
ENSG00000059915	0.1848	0.494
ENSG00000060069	3.5388	4.8397
ENSG00000060138	9.428	13.9931
ENSG00000060140	0.0354	0.0382
ENSG00000060237	8.9878	3.8107
ENSG00000060303	0	0
ENSG00000060339	4.2772	3.6057
ENSG00000060491	25.3502	41.9236
ENSG00000060558	2.0725	2.8437
ENSG00000060566	32.1581	174.7695
ENSG00000060642	3.8387	2.585
ENSG00000060656	1.3503	2.9987
ENSG00000060688	7.3227	8.5295
ENSG00000060709	0.0351	0
ENSG00000060718	0	0
ENSG00000060749	1.1729	0.666
ENSG00000060762	110.3022	166.7395
ENSG00000060971	292.1267	253.8871
ENSG00000060982	1.5716	1.5213
ENSG00000061273	4.1833	5.5695
ENSG00000061337	0.4495	0.262
ENSG00000061455	0.0215	0.0232
ENSG00000061492	0	0
ENSG00000061656	0.503	1.3576
ENSG00000061676	10.8687	7.6831
ENSG00000061794	22.0271	23.5795
ENSG00000061918	4.5022	1.4675
ENSG00000061936	4.6343	4.016
ENSG00000061938	4.6373	6.5351
ENSG00000061987	2.7272	1.3319
ENSG00000062038	0.011	0
ENSG00000062096	0.5176	0.5056
ENSG00000062194	7.2722	5.6681
ENSG00000062282	55.7787	54.3463
ENSG00000062370	0.3251	0.3031
ENSG00000062485	11.666	11.9231
ENSG00000062524	1.7891	1.2245
ENSG00000062582	41.131	62.434
ENSG00000062598	3.7758	3.6023
ENSG00000062650	6.126	3.6687
ENSG00000062716	15.4164	23.3861
ENSG00000062725	2.4264	1.6893
ENSG00000062822	2.6393	4.0434
ENSG00000063015	0	0
ENSG00000063046	112.4892	73.8348
ENSG00000063127	1.0308	0.5108
ENSG00000063169	1.103	1.1171
ENSG00000063176	4.6722	5.5769
ENSG00000063177	206.8698	347.237
ENSG00000063180	0.8012	0.587
ENSG00000063241	50.4272	91.8914
ENSG00000063244	28.4916	25.5773
ENSG00000063245	41.3915	68.2431
ENSG00000063322	9.5952	8.7579
ENSG00000063438	0.0351	0
ENSG00000063515	0	0
ENSG00000063587	3.7988	1.8816
ENSG00000063601	2.023	1.4016
ENSG00000063660	9.5266	19.8022
ENSG00000063761	0.7208	1.4591
ENSG00000063854	45.907	36.517
ENSG00000063978	4.4989	4.9987
ENSG00000064012	4.254	4.394
ENSG00000064042	2.0656	1.1151
ENSG00000064102	4.229	4.6062
ENSG00000064115	17.2256	10.076
ENSG00000064195	0	0
ENSG00000064199	0.1686	0.471
ENSG00000064201	2.2402	0.4991
ENSG00000064205	0.5596	1.6993
ENSG00000064218	0	0
ENSG00000064225	13.5483	5.6115
ENSG00000064270	0.0283	0.1373
ENSG00000064300	8.7545	7.4622
ENSG00000064309	0.2175	0.0804
ENSG00000064313	2.3721	1.1383
ENSG00000064393	3.0508	3.7846
ENSG00000064419	10.3702	7.0197
ENSG00000064489	0.5975	1.5276
ENSG00000064490	5.0223	11.7668
ENSG00000064545	8.6545	10.1444
ENSG00000064547	0.646	0.9591
ENSG00000064601	43.3251	66.3874
ENSG00000064607	4.5178	4.4807
ENSG00000064651	0.8852	1.318
ENSG00000064652	6.6363	5.5504
ENSG00000064655	0.0198	0.7041
ENSG00000064666	13.487	15.8619
ENSG00000064687	1.5553	1.7492
ENSG00000064692	0.1968	0.0531
ENSG00000064703	1.7175	1.7072
ENSG00000064726	8.3732	8.1944
ENSG00000064763	2.4594	1.0116
ENSG00000064787	0.0743	0.0802
ENSG00000064835	0	0
ENSG00000064886	0.1733	0.6361
ENSG00000064932	7.0817	8.6827
ENSG00000064933	1.586	1.8466
ENSG00000064961	22.3221	29.7165
ENSG00000064989	7.6674	2.5903
ENSG00000064995	6.4756	6.963
ENSG00000064999	4.4308	2.1797
ENSG00000065000	13.3796	14.9269
ENSG00000065029	6.1779	5.7715
ENSG00000065054	71.3126	77.9025
ENSG00000065057	10.4398	13.1585
ENSG00000065060	1.7388	0.9027
ENSG00000065135	4.8887	3.8607
ENSG00000065150	8.6024	6.1494
ENSG00000065154	55.1121	4.937
ENSG00000065183	1.5823	1.0645
ENSG00000065243	3.6783	1.833
ENSG00000065268	20.0351	31.0714
ENSG00000065308	2.667	5.744
ENSG00000065320	0.8444	2.3278
ENSG00000065325	0.3275	0.2652
ENSG00000065328	0.2642	0.151
ENSG00000065357	1.2596	0.7771
ENSG00000065361	13.4673	14.4178
ENSG00000065371	0.0487	0.0526
ENSG00000065413	1.1421	0.9469
ENSG00000065427	22.6608	27.7929
ENSG00000065457	2.8356	1.1906
ENSG00000065485	32.0401	28.8468
ENSG00000065491	1.1047	0.7346
ENSG00000065518	56.2324	70.8862
ENSG00000065526	3.5144	1.3646
ENSG00000065534	6.3761	2.0909
ENSG00000065548	19.0297	15.5138
ENSG00000065559	5.0649	3.7235
ENSG00000065600	1.0421	1.0501
ENSG00000065609	0	0
ENSG00000065613	4.6708	2.112
ENSG00000065615	0.8796	0.7541
ENSG00000065618	0.0262	0.0189
ENSG00000065621	0.7089	0.7496
ENSG00000065665	0.9271	1.5289
ENSG00000065675	0.8141	0.1139
ENSG00000065717	2.3028	2.9158
ENSG00000065802	1.0895	1.9221
ENSG00000065809	25.1386	19.9468
ENSG00000065833	3.6017	4.1268
ENSG00000065882	5.808	4.8216
ENSG00000065883	2.9114	1.4353
ENSG00000065911	2.0408	0.9284
ENSG00000065923	1.3386	0.8821
ENSG00000065970	2.0432	1.1701
ENSG00000065978	150.0981	191.3455
ENSG00000065989	1.4229	0.7682
ENSG00000066027	16.3773	14.4495
ENSG00000066032	0.0133	0
ENSG00000066044	4.758	4.9015
ENSG00000066056	5.2191	3.3479
ENSG00000066084	3.7036	1.4546
ENSG00000066117	3.9161	4.5348
ENSG00000066135	5.2551	4.1336
ENSG00000066136	11.2091	10.9007
ENSG00000066185	1.3791	1.6275
ENSG00000066230	0.3216	0.4246
ENSG00000066248	5.8257	6.8894
ENSG00000066279	0.4246	0.4292
ENSG00000066294	22.645	11.1769
ENSG00000066322	14.0722	23.8988
ENSG00000066336	27.0565	43.4558
ENSG00000066379	6.5246	10.366
ENSG00000066382	0.1224	0.0661
ENSG00000066405	0	0.0158
ENSG00000066422	2.0749	1.1805
ENSG00000066427	1.2709	0.895
ENSG00000066455	13.772	9.9559
ENSG00000066468	17.474	7.91
ENSG00000066557	4.6258	2.1618
ENSG00000066583	28.0733	17.4332
ENSG00000066629	1.4403	0.9154
ENSG00000066651	5.6447	4.9158
ENSG00000066654	4.4167	3.766
ENSG00000066697	2.7122	5.5548
ENSG00000066735	1.0077	0.4127
ENSG00000066739	2.1475	1.4773
ENSG00000066777	3.2982	2.3089
ENSG00000066813	88.8376	80.3628
ENSG00000066827	0.6729	0.5882
ENSG00000066855	8.6629	6.3554
ENSG00000066923	0.8617	1.3387
ENSG00000066926	5.886	3.2567
ENSG00000066933	0.9202	0.6173
ENSG00000067048	0	4.7837
ENSG00000067057	1.6257	2.4614
ENSG00000067064	19.6277	14.1795
ENSG00000067066	10.0513	8.6072
ENSG00000067082	56.3947	9.9153
ENSG00000067113	33.0083	54.8882
ENSG00000067141	2.368	1.7069
ENSG00000067167	42.0865	26.5948
ENSG00000067177	1.0854	1.3257
ENSG00000067182	53.5695	104.5477
ENSG00000067191	0.1455	0.1856
ENSG00000067208	2.5407	0.8265
ENSG00000067221	1.1252	2.0332
ENSG00000067225	31.5731	35.7024
ENSG00000067248	4.6976	4.1076
ENSG00000067334	4.2996	4.172
ENSG00000067365	1.1049	1.3528
ENSG00000067369	0.9301	0.6804
ENSG00000067445	1.2496	0.7775
ENSG00000067533	0.7583	1.0439
ENSG00000067560	98.7138	120.6982
ENSG00000067596	3.7669	3.0448
ENSG00000067601	0.748	0.8083
ENSG00000067606	4.7148	6.1896
ENSG00000067646	0	0.705
ENSG00000067704	19.2254	17.2453
ENSG00000067715	0.8245	0.3937
ENSG00000067798	0.0477	0.0492
ENSG00000067829	13.5974	22.026
ENSG00000067836	9.1007	11.638
ENSG00000067840	0.652	0.7885
ENSG00000067842	0.0115	0.0371
ENSG00000067900	4.8203	2.2152
ENSG00000067955	7.2814	5.643
ENSG00000067992	0.8024	0.908
ENSG00000068001	23.456	12.2036
ENSG00000068024	0.3016	0.7263
ENSG00000068028	5.823	7.6459
ENSG00000068078	7.247	7.3061
ENSG00000068079	19.5967	22.7924
ENSG00000068097	0.9078	0.8587
ENSG00000068120	23.0705	34.749
ENSG00000068137	3.362	2.7664
ENSG00000068305	7.5741	2.7325
ENSG00000068308	11.3724	12.5493
ENSG00000068323	8.0518	8.9188
ENSG00000068354	1.5024	1.2321
ENSG00000068366	2.8233	1.4495
ENSG00000068383	4.0239	4.7062
ENSG00000068394	8.4351	10.3535
ENSG00000068400	9.0177	10.2083
ENSG00000068438	4.1345	6.3053
ENSG00000068489	2.3026	2.034
ENSG00000068615	1.8175	0.8206
ENSG00000068650	3.0949	3.6135
ENSG00000068654	0.8414	1.3203
ENSG00000068697	114.8236	126.6123
ENSG00000068724	1.9373	4.0604
ENSG00000068745	13.378	13.0178
ENSG00000068781	0	0
ENSG00000068784	2.1277	2.3695
ENSG00000068796	1.8159	1.3002
ENSG00000068831	4.6555	3.0549
ENSG00000068878	6.7414	4.1508
ENSG00000068885	0.9817	0.8612
ENSG00000068903	15.8125	23.4462
ENSG00000068912	11.8566	12.2598
ENSG00000068971	2.8231	3.2616
ENSG00000068976	0.1712	0.2033
ENSG00000068985	0	0
ENSG00000069011	0.126	0
ENSG00000069018	0	0
ENSG00000069020	1.5577	0.8162
ENSG00000069122	3.7393	1.7565
ENSG00000069188	0.0532	0.0383
ENSG00000069206	0	0
ENSG00000069248	2.6854	2.4822
ENSG00000069275	28.0211	16.5096
ENSG00000069329	5.0838	4.2535
ENSG00000069345	18.2713	14.2846
ENSG00000069399	6.4052	27.0694
ENSG00000069424	3.4357	5.1549
ENSG00000069431	10.3069	2.802
ENSG00000069482	0.0655	0
ENSG00000069493	1.9896	2.8009
ENSG00000069509	2.8866	4.0716
ENSG00000069535	92.8538	57.0222
ENSG00000069667	41.7522	8.6278
ENSG00000069696	0.1403	0.1894
ENSG00000069702	9.172	4.8165
ENSG00000069764	0	0
ENSG00000069812	0.023	0.0373
ENSG00000069849	6.7218	8.4908
ENSG00000069869	4.5266	2.0308
ENSG00000069943	1.9164	2.7155
ENSG00000069956	7.2272	3.8369
ENSG00000069966	1.8727	1.883
ENSG00000069974	18.6985	30.4919
ENSG00000069998	12.602	23.1776
ENSG00000070010	12.5942	14.8502
ENSG00000070018	3.3841	1.6486
ENSG00000070019	0	0
ENSG00000070031	0.0933	0
ENSG00000070047	5.6079	6.3226
ENSG00000070061	3.9532	2.8544
ENSG00000070081	12.4417	18.3836
ENSG00000070087	17.3447	3.7221
ENSG00000070159	6.478	7.816
ENSG00000070182	3.6755	0.0629
ENSG00000070190	1.3877	1.0289
ENSG00000070193	0.0241	0.026
ENSG00000070214	4.6423	5.6487
ENSG00000070269	2.4311	1.6794
ENSG00000070366	1.945	1.7039
ENSG00000070367	2.8821	1.9542
ENSG00000070371	0.4002	0.6337
ENSG00000070388	0	0.0808
ENSG00000070404	4.1596	6.9484
ENSG00000070413	7.4526	10.1615
ENSG00000070423	15.1336	22.2841
ENSG00000070444	1.6541	1.6461
ENSG00000070476	5.3474	4.0164
ENSG00000070495	1.9155	2.0182
ENSG00000070501	8.4449	8.6249
ENSG00000070526	0.3746	0.0213
ENSG00000070540	5.0671	7.8909
ENSG00000070601	0.2065	0.0873
ENSG00000070610	7.2975	8.5046
ENSG00000070614	4.2082	11.3291
ENSG00000070669	0.9238	1.021
ENSG00000070718	0.5899	0.8795
ENSG00000070729	0	0
ENSG00000070731	0.1289	0.9021
ENSG00000070748	0	0
ENSG00000070756	111.1783	101.0557
ENSG00000070759	3.036	1.2422
ENSG00000070761	14.9015	10.5053
ENSG00000070770	10.0309	10.1679
ENSG00000070778	1.9745	1.3748
ENSG00000070785	7.5932	8.2819
ENSG00000070808	0.0202	0
ENSG00000070814	2.5094	2.3402
ENSG00000070831	42.087	43.3275
ENSG00000070882	0.4435	0.369
ENSG00000070886	0.0098	0.0106
ENSG00000070915	0.0353	0
ENSG00000070950	0.6032	0.7146
ENSG00000070961	3.0216	1.7932
ENSG00000070985	0	0
ENSG00000071051	5.8157	2.8602
ENSG00000071054	9.0537	5.9318
ENSG00000071073	7.2707	5.5948
ENSG00000071082	161.5093	237.9955
ENSG00000071127	36.1711	44.4323
ENSG00000071189	2.8716	1.7586
ENSG00000071203	0	0
ENSG00000071205	2.266	1.442
ENSG00000071242	0.9909	1.0787
ENSG00000071243	1.6754	1.2719
ENSG00000071246	1.4909	1.7507
ENSG00000071282	0.1836	1.1064
ENSG00000071462	19.1616	31.4095
ENSG00000071537	12.7589	8.3028
ENSG00000071539	0.3432	0.5013
ENSG00000071553	25.4436	29.8182
ENSG00000071564	4.3938	4.0789
ENSG00000071575	2.8609	2.015
ENSG00000071626	17.7951	26.5878
ENSG00000071655	6.2924	16.4114
ENSG00000071677	0	0
ENSG00000071794	4.2669	1.3171
ENSG00000071859	15.3784	30.7111
ENSG00000071889	13.8427	23.1192
ENSG00000071894	6.9993	7.7698
ENSG00000071909	0.0079	0
ENSG00000071967	7.4042	4.0659
ENSG00000071991	0.9585	0.2524
ENSG00000071994	5.09	6.7115
ENSG00000072041	0	0
ENSG00000072042	26.5941	19.7611
ENSG00000072062	24.126	19.6789
ENSG00000072071	0.2375	0.1619
ENSG00000072080	159.4822	75.2215
ENSG00000072110	46.3934	38.8368
ENSG00000072121	1.0754	1.1282
ENSG00000072133	0.1562	0.0908
ENSG00000072134	1.8528	1.0038
ENSG00000072135	10.5172	10.5934
ENSG00000072163	7.6246	10.767
ENSG00000072182	0	0
ENSG00000072195	0.0774	0.0835
ENSG00000072201	1.5606	0.7156
ENSG00000072210	116.2409	89.7443
ENSG00000072274	7.2554	2.1058
ENSG00000072310	17.556	31.3056
ENSG00000072315	0.1008	0.0181
ENSG00000072364	6.4787	4.1781
ENSG00000072401	3.7229	3.4136
ENSG00000072415	3.6705	1.8894
ENSG00000072422	2.0809	2.4299
ENSG00000072501	5.3367	2.3626
ENSG00000072506	80.9113	102.8531
ENSG00000072518	2.9476	3.485
ENSG00000072571	1.1389	1.4932
ENSG00000072609	4.5315	5.8794
ENSG00000072657	0.0534	0.0314
ENSG00000072682	4.335	7.6503
ENSG00000072694	22.5863	14.5949
ENSG00000072736	4.0097	3.1633
ENSG00000072756	2.9676	3.4301
ENSG00000072778	182.7344	339.9432
ENSG00000072786	4.614	4.9367
ENSG00000072803	5.809	4.1121
ENSG00000072818	1.2507	3.6292
ENSG00000072832	0.1082	0.5175
ENSG00000072840	0.6261	0.7831
ENSG00000072849	4.7811	6.3954
ENSG00000072858	0.5724	0.2472
ENSG00000072864	1.5368	1.7134
ENSG00000072952	0.6088	0.6659
ENSG00000072954	2.2195	2.0742
ENSG00000072958	17.4759	23.2697
ENSG00000073008	6.9357	11.7185
ENSG00000073050	4.3045	4.6217
ENSG00000073060	50.7784	96.0691
ENSG00000073067	0	0.0228
ENSG00000073111	3.0427	2.3143
ENSG00000073146	0.0883	0.0136
ENSG00000073150	3.5051	2.4477
ENSG00000073169	24.5875	33.1628
ENSG00000073282	0.0695	0.0107
ENSG00000073331	1.7089	2.1253
ENSG00000073350	8.2039	13.1224
ENSG00000073417	8.3772	5.2903
ENSG00000073464	3.0421	1.3464
ENSG00000073536	0.6709	1.3365
ENSG00000073578	85.6653	90.1802
ENSG00000073584	8.4334	8.2855
ENSG00000073598	0	0
ENSG00000073605	10.5631	10.2859
ENSG00000073614	2.6047	1.4111
ENSG00000073670	0.0319	0
ENSG00000073711	0.1674	0.165
ENSG00000073712	26.1301	13.9185
ENSG00000073734	20.2117	9.1747
ENSG00000073737	4.1883	1.8922
ENSG00000073754	110.01	125.6269
ENSG00000073756	0.1088	0.3407
ENSG00000073792	1.2461	0.2629
ENSG00000073803	1.8322	1.3276
ENSG00000073849	139.6575	100.0712
ENSG00000073861	0.399	0.5333
ENSG00000073905	0	0.0625
ENSG00000073910	1.3958	1.1313
ENSG00000073921	26.0195	14.1746
ENSG00000073969	5.5751	4.802
ENSG00000074047	0.1855	0.0445
ENSG00000074054	4.0994	1.3357
ENSG00000074071	31.3128	50.8929
ENSG00000074181	0.7802	0.9827
ENSG00000074201	35.9411	60.3756
ENSG00000074211	0	0
ENSG00000074219	1.6798	4.933
ENSG00000074266	3.6441	4.2007
ENSG00000074276	11.9217	40.1496
ENSG00000074317	0	0
ENSG00000074319	17.914	19.6522
ENSG00000074356	1.4754	0.9541
ENSG00000074370	7.9499	2.6571
ENSG00000074410	0.0402	0.0348
ENSG00000074416	20.5504	29.367
ENSG00000074527	11.3836	5.6332
ENSG00000074582	6.4305	10.0988
ENSG00000074590	0.8049	0.7216
ENSG00000074603	1.54	0.9379
ENSG00000074621	0.8091	0.4959
ENSG00000074657	0.8721	0.4827
ENSG00000074660	4.4973	3.9075
ENSG00000074695	37.0579	20.0768
ENSG00000074696	70.8772	45.5678
ENSG00000074706	1.442	0.4865
ENSG00000074755	2.0813	2.4179
ENSG00000074771	0	0
ENSG00000074800	145.3958	271.1847
ENSG00000074803	0.0105	0.0454
ENSG00000074842	81.9693	203.4551
ENSG00000074855	1.9497	1.471
ENSG00000074935	10.8729	5.5006
ENSG00000074964	10.8859	14.6286
ENSG00000074966	0.5062	0.0547
ENSG00000075035	0.0139	0.075
ENSG00000075043	0	0
ENSG00000075073	0	0.0195
ENSG00000075089	3.9233	4.0424
ENSG00000075131	0.8837	0.7665
ENSG00000075142	7.4901	11.0154
ENSG00000075151	5.3449	3.1839
ENSG00000075188	2.3892	2.4898
ENSG00000075213	0.0577	0.1039
ENSG00000075218	0.4935	0.8703
ENSG00000075223	0.3251	0.0658
ENSG00000075234	56.0516	57.4621
ENSG00000075239	301.2346	284.0502
ENSG00000075240	4.4579	9.1475
ENSG00000075275	0.4712	0.1879
ENSG00000075290	0.0229	0
ENSG00000075292	8.7749	5.4558
ENSG00000075303	1.6454	1.5936
ENSG00000075336	4.2643	4.0372
ENSG00000075340	1.2572	0.0114
ENSG00000075388	0	0
ENSG00000075391	0.7628	0.3337
ENSG00000075399	3.7634	5.7164
ENSG00000075407	1.3911	0.7538
ENSG00000075413	11.5995	11.0009
ENSG00000075415	94.8383	135.264
ENSG00000075420	6.7113	4.8464
ENSG00000075426	3.4137	3.1096
ENSG00000075429	0	0.01
ENSG00000075461	0	0.0148
ENSG00000075539	1.5529	0.8383
ENSG00000075568	4.6574	2.7594
ENSG00000075618	11.316	15.2056
ENSG00000075624	649.0643	892.5597
ENSG00000075643	4.2869	4.1909
ENSG00000075651	5.7026	2.2373
ENSG00000075673	0	0.0142
ENSG00000075702	0.2076	0.5492
ENSG00000075711	5.7123	2.7996
ENSG00000075785	51.5867	37.8769
ENSG00000075790	14.215	10.5821
ENSG00000075826	0.8196	0.8346
ENSG00000075856	5.4715	4.2912
ENSG00000075884	3.7612	4.2829
ENSG00000075886	0.0323	0.0349
ENSG00000075891	0	0
ENSG00000075914	8.0973	16.9826
ENSG00000075945	4.8673	3.4974
ENSG00000075975	4.4032	2.9593
ENSG00000076003	2.4843	2.9364
ENSG00000076043	17.8547	30.5625
ENSG00000076053	9.1545	6.6247
ENSG00000076067	0.8703	0.8523
ENSG00000076108	3.9569	2.5041
ENSG00000076201	3.7293	3.723
ENSG00000076242	6.6305	7.116
ENSG00000076248	10.8302	9.8047
ENSG00000076258	13.4238	5.3373
ENSG00000076321	4.1252	1.1794
ENSG00000076344	0.2659	0.2871
ENSG00000076351	5.9567	8.5236
ENSG00000076356	0.9637	0.8287
ENSG00000076382	2.4367	5.0239
ENSG00000076513	4.6504	4.9822
ENSG00000076554	10.6925	11.1219
ENSG00000076555	9.4566	10.9206
ENSG00000076604	7.7999	14.2248
ENSG00000076641	1.6808	0.8334
ENSG00000076650	1.1995	1.4279
ENSG00000076662	15.6751	12.9727
ENSG00000076685	6.2508	7.0181
ENSG00000076706	2.1387	4.7296
ENSG00000076716	0.5739	0.5128
ENSG00000076770	37.1586	13.1409
ENSG00000076826	5.9651	7.6829
ENSG00000076864	4.1212	9.9321
ENSG00000076924	10.808	13.6307
ENSG00000076928	11.194	14.7561
ENSG00000076944	17.8398	29.2866
ENSG00000076984	5.7077	6.0689
ENSG00000077009	0	0
ENSG00000077044	2.1004	1.7806
ENSG00000077063	0.8395	0.2064
ENSG00000077080	0.0644	0
ENSG00000077092	1.8801	0.406
ENSG00000077097	10.6331	8.0886
ENSG00000077147	17.2957	13.5407
ENSG00000077150	5.2374	12.636
ENSG00000077152	2.7386	3.6206
ENSG00000077157	1.4945	1.2274
ENSG00000077232	1.1934	1.0987
ENSG00000077235	3.8828	4.6406
ENSG00000077238	12.3211	22.5011
ENSG00000077254	6.1886	3.7234
ENSG00000077264	0.0936	0
ENSG00000077274	0.125	0.09
ENSG00000077279	0	0.0175
ENSG00000077312	10.1448	11.368
ENSG00000077327	0	0
ENSG00000077348	7.0313	13.1658
ENSG00000077380	12.9565	10.7891
ENSG00000077420	9.2999	9.055
ENSG00000077454	7.5003	7.3487
ENSG00000077458	2.3962	1.1453
ENSG00000077463	2.9443	6.0598
ENSG00000077498	0	0
ENSG00000077514	1.425	1.6085
ENSG00000077522	0.141	0.0109
ENSG00000077549	53.1999	65.8827
ENSG00000077585	5.5999	7.8964
ENSG00000077616	0.1133	0.3516
ENSG00000077684	2.9387	2.2435
ENSG00000077713	3.3471	2.9164
ENSG00000077721	10.61	14.737
ENSG00000077782	1.8807	1.4786
ENSG00000077800	0.0578	0.0312
ENSG00000077935	0.0116	0.0375
ENSG00000077942	2.7088	6.2768
ENSG00000077943	0.1349	0.1133
ENSG00000077984	3.4697	11.1196
ENSG00000078018	0.3676	0.2223
ENSG00000078043	0.6852	0.5466
ENSG00000078053	0.2131	0.2465
ENSG00000078061	24.1634	22.8938
ENSG00000078070	12.4778	12.4142
ENSG00000078081	0.522	0.0995
ENSG00000078098	0	0.1572
ENSG00000078114	0.3409	0.1543
ENSG00000078124	1.4035	1.0549
ENSG00000078140	10.2657	7.7318
ENSG00000078142	5.8049	4.5741
ENSG00000078177	1.4388	0.5233
ENSG00000078237	0.3954	0.4784
ENSG00000078246	2.9931	3.2044
ENSG00000078269	0.9679	0.7802
ENSG00000078295	0	0
ENSG00000078304	10.71	9.3643
ENSG00000078319	3.9654	5.4967
ENSG00000078328	0	0
ENSG00000078369	35.8999	33.9028
ENSG00000078399	0.0713	0
ENSG00000078401	0.9887	0.9373
ENSG00000078403	4.209	1.9033
ENSG00000078487	1.8745	1.4167
ENSG00000078549	0.0557	0
ENSG00000078579	0	0.0576
ENSG00000078589	0.338	0.4645
ENSG00000078596	4.2816	1.3442
ENSG00000078618	17.348	15.724
ENSG00000078668	44.5211	51.9766
ENSG00000078674	8.7422	9.5398
ENSG00000078687	1.1136	0.4564
ENSG00000078699	0.8796	1.049
ENSG00000078725	0.1857	0
ENSG00000078747	25.7472	11.7311
ENSG00000078795	0	0
ENSG00000078804	7.3363	3.0682
ENSG00000078808	73.7326	114.2787
ENSG00000078814	0.1188	0.1111
ENSG00000078898	0	0.0889
ENSG00000078900	0.0378	0.1168
ENSG00000078902	29.0478	33.3344
ENSG00000078967	2.6812	4.2775
ENSG00000079101	0	0
ENSG00000079102	0.1655	0.0957
ENSG00000079112	0	0
ENSG00000079134	3.2125	5.0267
ENSG00000079150	1.5697	0.8843
ENSG00000079156	1.8889	0.6555
ENSG00000079215	1.9659	0.7706
ENSG00000079246	40.3296	23.455
ENSG00000079257	3.2073	3.8586
ENSG00000079263	0.5535	0.4793
ENSG00000079277	6.4287	6.4119
ENSG00000079308	7.255	4.058
ENSG00000079313	4.2643	3.7297
ENSG00000079332	16.9139	15.4287
ENSG00000079335	0.9741	0.3155
ENSG00000079337	0.405	0.6109
ENSG00000079385	17.2333	17.8932
ENSG00000079387	1.2521	0.6539
ENSG00000079393	0	0.0397
ENSG00000079432	3.3737	3.8875
ENSG00000079435	0.2865	0.3515
ENSG00000079459	25.3146	26.1824
ENSG00000079462	3.1737	7.1216
ENSG00000079482	0.6854	0.6467
ENSG00000079557	222.1083	90.4693
ENSG00000079616	9.1021	12.4752
ENSG00000079689	0.5683	0.3248
ENSG00000079691	0.4742	0.3767
ENSG00000079739	90.7305	73.7981
ENSG00000079785	16.6533	15.2343
ENSG00000079805	18.2988	17.4494
ENSG00000079819	11.6069	6.5804
ENSG00000079841	0	0
ENSG00000079931	0.1806	0.5849
ENSG00000079950	1.5113	1.2606
ENSG00000079974	2.7225	2.6747
ENSG00000079999	17.4196	21.7088
ENSG00000080007	0	0.2616
ENSG00000080031	3.1021	6.28
ENSG00000080166	0.0205	0.0664
ENSG00000080189	12.0253	14.9566
ENSG00000080200	0.6876	0.1487
ENSG00000080224	0	0.0133
ENSG00000080293	0.0529	0.3715
ENSG00000080298	0.2068	0.1832
ENSG00000080345	1.2316	0.8461
ENSG00000080371	2.2491	1.8355
ENSG00000080493	2.9329	1.9111
ENSG00000080503	14.1769	5.5266
ENSG00000080511	0	0
ENSG00000080546	12.1186	4.6048
ENSG00000080561	1.2626	0.7185
ENSG00000080572	0	0
ENSG00000080573	2.3006	7.3066
ENSG00000080603	1.829	0.1379
ENSG00000080608	4.9812	6.8801
ENSG00000080618	323.5971	216.6282
ENSG00000080644	0	0
ENSG00000080709	6.308	0.3685
ENSG00000080802	2.6719	1.8141
ENSG00000080815	5.9362	5.0358
ENSG00000080819	12.1909	4.3418
ENSG00000080822	13.1385	10.0592
ENSG00000080823	1.4652	1.8595
ENSG00000080824	142.6564	111.0198
ENSG00000080839	0.5782	0.3261
ENSG00000080845	6.2497	6.9368
ENSG00000080854	0.0086	0.0031
ENSG00000080910	171.6567	311.332
ENSG00000080947	0.0457	0.043
ENSG00000080986	0.7386	1.4205
ENSG00000081014	1.0407	0.8126
ENSG00000081019	1.3785	0.7362
ENSG00000081026	2.4601	1.397
ENSG00000081041	39.4772	21.8569
ENSG00000081051	1.487	1.0796
ENSG00000081052	0.4473	0.2972
ENSG00000081059	1.4884	1.0183
ENSG00000081087	4.906	3.401
ENSG00000081138	0	0
ENSG00000081148	0.0235	0.0127
ENSG00000081154	21.9479	14.7699
ENSG00000081177	1.9313	1.4005
ENSG00000081181	0.35	0.2825
ENSG00000081189	2.3537	1.1637
ENSG00000081237	11.5877	5.5879
ENSG00000081248	0	0
ENSG00000081277	0	0.0472
ENSG00000081307	5.8233	6.6461
ENSG00000081320	2.4754	1.1454
ENSG00000081377	7.9349	3.4129
ENSG00000081386	1.0283	0.3906
ENSG00000081479	0.0251	0.0338
ENSG00000081665	0.719	0.7763
ENSG00000081692	3.8894	6.4815
ENSG00000081721	3.2099	4.1031
ENSG00000081760	1.1303	1.855
ENSG00000081791	6.7702	6.9426
ENSG00000081800	0	0
ENSG00000081803	0.8656	1.2665
ENSG00000081818	0.1289	0.0418
ENSG00000081842	0.0151	0.0098
ENSG00000081853	0.2697	0.044
ENSG00000081870	11.1975	10.3711
ENSG00000081913	5.7337	1.5392
ENSG00000081923	2.7468	1.4533
ENSG00000081985	0.3037	0.0393
ENSG00000082014	1.1065	1.5236
ENSG00000082068	2.8484	3.1675
ENSG00000082074	6.3939	4.2151
ENSG00000082126	0	0
ENSG00000082146	22.8794	17.3347
ENSG00000082153	158.7166	111.2303
ENSG00000082175	0.064	0.0366
ENSG00000082196	0.4729	0.7701
ENSG00000082212	2.4763	1.7426
ENSG00000082213	2.5827	2.3139
ENSG00000082258	2.8578	1.5236
ENSG00000082269	0.7944	0.5361
ENSG00000082293	0.0056	0
ENSG00000082397	3.8373	2.0603
ENSG00000082438	31.0693	7.0953
ENSG00000082458	0.4898	0.4161
ENSG00000082482	0	0
ENSG00000082497	0.0094	0.0406
ENSG00000082512	0.3089	0.4268
ENSG00000082515	18.0888	23.1119
ENSG00000082516	1.689	1.2843
ENSG00000082556	0.0198	0.0107
ENSG00000082641	38.9509	31.27
ENSG00000082684	0.1607	0.162
ENSG00000082701	13.3225	5.7107
ENSG00000082781	14.7214	28.3284
ENSG00000082805	4.1918	3.4034
ENSG00000082898	16.6428	10.5699
ENSG00000082929	0	0.1821
ENSG00000082996	19.158	12.4743
ENSG00000083067	0	0.0412
ENSG00000083093	1.0897	0.9782
ENSG00000083097	1.5884	0.6463
ENSG00000083099	24.0577	21.558
ENSG00000083123	26.999	10.5683
ENSG00000083168	3.2875	0.9447
ENSG00000083223	14.0917	4.5294
ENSG00000083290	1.5821	1.2744
ENSG00000083307	0.0563	0.0304
ENSG00000083312	3.9378	2.5631
ENSG00000083444	27.2399	32.7396
ENSG00000083454	0.4749	0.4204
ENSG00000083457	0.529	0.8638
ENSG00000083520	1.902	1.2713
ENSG00000083535	2.2146	1.1353
ENSG00000083544	3.2346	3.1226
ENSG00000083622	0	0
ENSG00000083635	0.9166	0.9896
ENSG00000083642	1.852	1.014
ENSG00000083720	0.8789	0.4986
ENSG00000083750	2.6011	2.928
ENSG00000083782	0	0
ENSG00000083799	3.2063	2.5374
ENSG00000083807	189.8251	134.0133
ENSG00000083812	0.5668	0.6743
ENSG00000083814	0.7469	1.4602
ENSG00000083817	0.482	0.4164
ENSG00000083828	1.9888	1.0857
ENSG00000083838	1.3759	3.548
ENSG00000083844	0.6778	0.3926
ENSG00000083845	160.2182	240.9336
ENSG00000083857	1.2369	1.5796
ENSG00000083896	13.0458	6.838
ENSG00000083937	9.1701	9.7576
ENSG00000084070	27.6692	17.3262
ENSG00000084072	17.3266	17.4247
ENSG00000084073	10.4576	10.0264
ENSG00000084090	19.211	21.7646
ENSG00000084092	3.8939	3.392
ENSG00000084093	2.4774	1.2903
ENSG00000084110	46.7641	33.8282
ENSG00000084112	1.3629	0.9918
ENSG00000084207	24.1053	50.6221
ENSG00000084234	118.8669	74.5466
ENSG00000084444	1.6089	1.3662
ENSG00000084453	0.2108	0.0621
ENSG00000084463	7.1127	5.7943
ENSG00000084623	33.4547	57.7782
ENSG00000084628	0	0
ENSG00000084636	0.4619	0.9974
ENSG00000084652	5.4828	9.1967
ENSG00000084674	224.6977	148.3491
ENSG00000084676	4.4623	2.7663
ENSG00000084693	2.3705	2.094
ENSG00000084710	0.0262	0.0566
ENSG00000084731	0.4226	0.6744
ENSG00000084733	18.4242	13.1822
ENSG00000084734	24.0089	34.0786
ENSG00000084754	74.611	99.1938
ENSG00000084764	7.5295	10.2039
ENSG00000084774	1.2999	1.7307
ENSG00000085063	17.5929	27.9794
ENSG00000085117	18.7445	22.8022
ENSG00000085185	0.4338	0.3643
ENSG00000085224	2.4261	1.1009
ENSG00000085231	8.1894	7.6572
ENSG00000085265	3.5155	3.6501
ENSG00000085274	1.9878	1.6807
ENSG00000085276	0.3504	0.2134
ENSG00000085365	2.9476	1.7163
ENSG00000085377	2.5179	2.8135
ENSG00000085382	0.4719	0.4285
ENSG00000085415	7.6351	7.2417
ENSG00000085433	0.6173	0.5383
ENSG00000085449	5.5494	3.2648
ENSG00000085465	2.9273	1.0133
ENSG00000085491	1.7092	0.8468
ENSG00000085511	2.0787	1.4445
ENSG00000085514	6.4476	7.0448
ENSG00000085552	3.2521	6.0304
ENSG00000085563	6.3669	8.6544
ENSG00000085644	1.2049	0.9934
ENSG00000085662	11.533	25.8913
ENSG00000085719	10.376	5.6941
ENSG00000085721	12.0714	5.0019
ENSG00000085733	24.6122	26.7855
ENSG00000085741	3.3542	2.1471
ENSG00000085760	10.4683	9.9654
ENSG00000085788	2.2522	1.1671
ENSG00000085831	0.0879	0.6457
ENSG00000085832	7.1949	3.7969
ENSG00000085840	0.456	0.1188
ENSG00000085871	36.3901	34.1701
ENSG00000085872	7.4111	6.0735
ENSG00000085978	3.6141	4.1579
ENSG00000085982	3.5912	4.5944
ENSG00000085998	8.6733	16.1978
ENSG00000085999	0.1952	0.1871
ENSG00000086015	1.7706	1.7362
ENSG00000086061	80.77	53.0273
ENSG00000086062	29.6826	24.7019
ENSG00000086065	20.0313	15.7746
ENSG00000086102	8.3226	4.8045
ENSG00000086159	0.4372	0
ENSG00000086189	1.7181	1.8386
ENSG00000086200	2.74	1.888
ENSG00000086205	6.5054	1.6134
ENSG00000086232	19.887	13.7303
ENSG00000086288	0.0638	0.023
ENSG00000086289	3.1414	7.9209
ENSG00000086300	13.3529	9.167
ENSG00000086475	8.7472	9.071
ENSG00000086504	15.2302	28.9438
ENSG00000086506	1.2082	0.1003
ENSG00000086544	3.6629	4.6139
ENSG00000086548	0.5486	0.1838
ENSG00000086570	0.0155	0
ENSG00000086589	7.7481	8.619
ENSG00000086598	59.3861	52.417
ENSG00000086619	3.6553	3.4692
ENSG00000086666	33.9033	35.2371
ENSG00000086696	86.0639	96.2461
ENSG00000086712	2.6437	1.6762
ENSG00000086717	0	0
ENSG00000086730	3.0207	3.5422
ENSG00000086758	5.2266	3.8016
ENSG00000086827	4.0651	3.3563
ENSG00000086848	1.6973	1.7724
ENSG00000086967	0.0136	0.0735
ENSG00000086991	0.023	0.0248
ENSG00000087008	5.8807	7.0548
ENSG00000087053	1.7692	1.4348
ENSG00000087074	10.7122	16.5483
ENSG00000087076	9.4871	7.6697
ENSG00000087077	11.8258	30.3869
ENSG00000087085	2.8251	1.465
ENSG00000087086	3864.7557	9758.7045
ENSG00000087087	14.3768	16.7273
ENSG00000087088	12.6111	24.9692
ENSG00000087095	3.4514	2.1788
ENSG00000087111	4.5986	4.8603
ENSG00000087116	4.2322	4.7959
ENSG00000087128	0	0
ENSG00000087152	4.5826	5.5192
ENSG00000087157	3.6531	3.8289
ENSG00000087191	45.274	62.4553
ENSG00000087206	2.7686	2.8243
ENSG00000087237	20.4585	62.757
ENSG00000087245	4.734	5.458
ENSG00000087250	0	0
ENSG00000087253	2.3183	1.1368
ENSG00000087258	5.6316	4.4439
ENSG00000087263	3.1238	2.8298
ENSG00000087266	11.4799	15.099
ENSG00000087269	7.852	9.4398
ENSG00000087274	22.3096	18.9136
ENSG00000087299	2.6506	1.0184
ENSG00000087301	1.7552	0.9534
ENSG00000087302	4.7388	7.3366
ENSG00000087303	2.1194	0.8977
ENSG00000087338	3.0308	1.5279
ENSG00000087365	25.3606	28.0129
ENSG00000087448	1.2929	1.1756
ENSG00000087460	76.512	68.6827
ENSG00000087470	7.4905	5.6142
ENSG00000087494	0.0575	0
ENSG00000087495	0.5201	0.1549
ENSG00000087502	5.5491	4.7631
ENSG00000087510	0	0
ENSG00000087586	1.4027	2.1984
ENSG00000087589	1.3865	0.2023
ENSG00000087842	8.5509	15.4703
ENSG00000087884	15.3854	21.1577
ENSG00000087903	0.3718	0.2007
ENSG00000087995	1.6323	1.951
ENSG00000088002	0.041	0.0443
ENSG00000088035	1.7267	1.705
ENSG00000088038	4.0017	2.9198
ENSG00000088053	2.2348	0.0467
ENSG00000088179	0.9027	0.6736
ENSG00000088205	9.388	6.5927
ENSG00000088247	31.8545	21.1593
ENSG00000088256	7.7713	10.4952
ENSG00000088280	1.6959	3.0473
ENSG00000088298	9.8716	14.764
ENSG00000088305	0.2377	0.0489
ENSG00000088320	0.0296	0.2872
ENSG00000088325	2.7632	3.2627
ENSG00000088340	0.0736	0.2473
ENSG00000088356	3.8364	7.066
ENSG00000088367	0.9269	1.756
ENSG00000088386	3.7699	2.2895
ENSG00000088387	2.9994	3.6274
ENSG00000088448	7.9065	10.299
ENSG00000088451	6.9088	4.4815
ENSG00000088538	0.0054	0
ENSG00000088543	0.9973	1.0768
ENSG00000088682	24.3524	35.639
ENSG00000088726	0.6785	0
ENSG00000088727	0.3261	0.5127
ENSG00000088756	0.0754	0.0633
ENSG00000088766	19.7036	15.9687
ENSG00000088782	0	0
ENSG00000088808	1.9053	2.4291
ENSG00000088812	11.6283	7.3859
ENSG00000088826	2.2824	1.1865
ENSG00000088827	11.2455	11.2192
ENSG00000088832	98.376	119.3339
ENSG00000088833	14.3534	18.3732
ENSG00000088836	0.0152	0.0984
ENSG00000088854	0.993	1.103
ENSG00000088876	1.5001	0.9322
ENSG00000088881	1.756	4.2396
ENSG00000088882	0.5163	0.3791
ENSG00000088888	2.0959	3.7576
ENSG00000088899	1.3255	0.8466
ENSG00000088926	63.1676	45.9329
ENSG00000088930	11.9799	8.6575
ENSG00000088970	2.3112	2.4701
ENSG00000088986	75.9792	136.3755
ENSG00000088992	3.2747	4.6607
ENSG00000089006	22.3372	20.8406
ENSG00000089009	256.1871	409.995
ENSG00000089012	0.3432	0.3396
ENSG00000089022	8.3482	7.6716
ENSG00000089041	1.6006	0.2527
ENSG00000089048	3.2501	2.3723
ENSG00000089050	4.7118	3.0468
ENSG00000089053	16.1093	19.2868
ENSG00000089057	7.3258	9.4487
ENSG00000089060	5.2369	8.5698
ENSG00000089063	51.0458	41.8764
ENSG00000089091	0.0741	0.2444
ENSG00000089094	3.3145	2.1165
ENSG00000089101	0	0
ENSG00000089116	0	0
ENSG00000089123	1.341	1.0633
ENSG00000089127	46.8277	20.9221
ENSG00000089154	3.9965	4.9375
ENSG00000089157	331.023	509.5099
ENSG00000089159	9.1264	9.9756
ENSG00000089163	0.5645	0.9578
ENSG00000089169	0.011	0.0119
ENSG00000089177	2.8978	2.1581
ENSG00000089195	1.9937	1.9717
ENSG00000089199	0.0399	0
ENSG00000089220	588.7543	401.8231
ENSG00000089225	0	0
ENSG00000089234	3.0209	2.9036
ENSG00000089248	68.6033	86.8989
ENSG00000089250	0.012	0
ENSG00000089280	38.8448	35.321
ENSG00000089289	7.4319	10.5565
ENSG00000089327	16.1451	21.7103
ENSG00000089335	7.5273	6.3845
ENSG00000089351	4.5684	6.6204
ENSG00000089356	0.3775	0.2717
ENSG00000089472	0.5876	0.5022
ENSG00000089486	7.3263	11.6301
ENSG00000089505	0.0461	0.1494
ENSG00000089558	0	0.014
ENSG00000089597	51.3202	43.0797
ENSG00000089639	3.4077	4.34
ENSG00000089682	3.3659	1.1476
ENSG00000089685	1.4843	3.8305
ENSG00000089692	3.9982	1.3674
ENSG00000089693	159.8042	213.4436
ENSG00000089723	0.1344	0.1971
ENSG00000089737	9.3713	9.6727
ENSG00000089775	0.6015	0.6035
ENSG00000089818	4.5373	2.9709
ENSG00000089820	5.7046	11.2342
ENSG00000089847	1.5207	1.7989
ENSG00000089876	4.1188	5.1913
ENSG00000089902	2.867	1.5109
ENSG00000089916	0.8295	0.4837
ENSG00000090006	8.6282	10.5685
ENSG00000090013	99.4507	120.5359
ENSG00000090020	1.8647	1.2862
ENSG00000090054	7.6702	5.597
ENSG00000090060	21.5984	14.0104
ENSG00000090061	5.3065	5.3514
ENSG00000090097	2.7734	5.4222
ENSG00000090104	26.1327	16.5371
ENSG00000090238	14.1912	19.1938
ENSG00000090263	27.6747	36.6674
ENSG00000090266	69.6192	131.0616
ENSG00000090273	36.1738	54.0456
ENSG00000090316	14.9778	30.7214
ENSG00000090339	12.1903	22.5426
ENSG00000090372	7.9937	6.9805
ENSG00000090376	1.2079	0.4708
ENSG00000090382	88.6909	81.4277
ENSG00000090402	0	0
ENSG00000090432	7.7003	11.9143
ENSG00000090447	1.2478	1.5921
ENSG00000090470	2.9029	2.9841
ENSG00000090487	34.1948	36.5911
ENSG00000090512	69.9877	38.8531
ENSG00000090520	12.3861	17.8969
ENSG00000090530	3.1331	1.7371
ENSG00000090534	3.5931	5.8191
ENSG00000090539	18.5081	22.8569
ENSG00000090554	1.4594	2.9386
ENSG00000090565	3.8738	6.2682
ENSG00000090581	24.5844	41.0512
ENSG00000090612	3.3518	1.8997
ENSG00000090615	2.1424	3.7405
ENSG00000090621	19.8972	25.3273
ENSG00000090659	1.8786	1.8675
ENSG00000090661	18.4655	28.9343
ENSG00000090674	12.9272	21.9017
ENSG00000090686	7.3121	5.958
ENSG00000090776	4.2639	3.8657
ENSG00000090857	1.9398	1.771
ENSG00000090861	20.5655	25.9716
ENSG00000090863	7.247	6.8175
ENSG00000090889	0.6822	0.6158
ENSG00000090905	4.4616	1.5292
ENSG00000090924	0.5549	0.4213
ENSG00000090932	0	0
ENSG00000090971	0.6819	1.0004
ENSG00000090975	2.4536	2.124
ENSG00000090989	2.9525	2.3824
ENSG00000091009	2.3583	1.4969
ENSG00000091010	0	0
ENSG00000091039	4.5979	1.9784
ENSG00000091073	2.471	5.1005
ENSG00000091106	1.3866	1.1977
ENSG00000091127	1.114	0.7612
ENSG00000091128	0.0084	0
ENSG00000091129	0.2197	0.0553
ENSG00000091136	9.1062	5.3018
ENSG00000091137	0.0104	0.0224
ENSG00000091138	0.0681	0
ENSG00000091140	17.2867	13.4514
ENSG00000091157	0.9931	0.7374
ENSG00000091164	26.7529	29.3199
ENSG00000091181	0.0342	0
ENSG00000091262	15.1572	13.4811
ENSG00000091317	33.2831	24.2078
ENSG00000091409	5.7272	3.5914
ENSG00000091428	3.9476	2.8825
ENSG00000091436	10.0356	6.7772
ENSG00000091482	0.0554	0
ENSG00000091483	79.6486	77.653
ENSG00000091490	6.1677	4.0468
ENSG00000091513	280.6651	132.7493
ENSG00000091527	25.5535	25.8188
ENSG00000091536	0.0956	0.0314
ENSG00000091542	18.6562	16.3636
ENSG00000091583	4084.8416	2699.442
ENSG00000091592	1.2872	0.991
ENSG00000091622	0.4118	0.254
ENSG00000091640	25.9493	30.151
ENSG00000091651	1.3211	2.5375
ENSG00000091656	0.6876	0.2121
ENSG00000091664	0	0
ENSG00000091704	0.0355	0.0383
ENSG00000091732	3.9746	5.4412
ENSG00000091831	3.7415	1.5241
ENSG00000091844	0.0189	0
ENSG00000091879	0.3081	0.3815
ENSG00000091947	8.428	10.3331
ENSG00000091972	0.0644	0.2434
ENSG00000091986	0.8018	0.7021
ENSG00000092009	0	0.1131
ENSG00000092010	77.5812	94.6766
ENSG00000092020	4.9365	5.0417
ENSG00000092036	11.8922	7.2667
ENSG00000092051	0.2391	0.167
ENSG00000092054	0.0163	0
ENSG00000092067	0.0632	0.1705
ENSG00000092068	5.4099	5.1281
ENSG00000092094	5.5131	8.0974
ENSG00000092096	1.9515	1.9649
ENSG00000092098	4.5819	5.3909
ENSG00000092108	11.0915	9.3625
ENSG00000092140	1.4349	0.9491
ENSG00000092148	10.0949	4.7259
ENSG00000092199	130.5329	148.7298
ENSG00000092200	0.1868	0.2555
ENSG00000092201	8.0365	5.94
ENSG00000092203	6.452	4.727
ENSG00000092208	2.108	2.2013
ENSG00000092295	0.0536	0.0193
ENSG00000092330	9.8361	12.4143
ENSG00000092345	0	0
ENSG00000092377	0	0
ENSG00000092421	5.0155	1.332
ENSG00000092439	3.5119	1.0972
ENSG00000092445	0.3849	0.2309
ENSG00000092470	0.624	0.3369
ENSG00000092529	3.5314	1.9888
ENSG00000092531	16.8341	9.1594
ENSG00000092607	6.6772	2.2152
ENSG00000092621	34.7961	23.0987
ENSG00000092758	1.2577	1.5065
ENSG00000092820	11.3562	20.2739
ENSG00000092841	231.4114	381.8608
ENSG00000092847	0.9627	1.0471
ENSG00000092850	0	0.1067
ENSG00000092853	0.1038	0.1369
ENSG00000092871	7.002	5.1217
ENSG00000092929	4.2911	4.4442
ENSG00000092931	5.3262	4.8476
ENSG00000092964	5.7172	6.4598
ENSG00000092969	0.072	0.195
ENSG00000092978	0.7789	0.4793
ENSG00000093000	6.7448	5.1325
ENSG00000093009	0.45	1.2018
ENSG00000093010	90.2496	96.8933
ENSG00000093072	19.9779	10.2922
ENSG00000093100	2.1581	5.0369
ENSG00000093134	10.0601	11.2937
ENSG00000093144	17.4265	16.786
ENSG00000093167	11.2215	9.1845
[truncated: 58,828 more rows]
