# Supplementary material for: RALYL increases hepatocellular carcinoma stemness by sustaining the mRNA stability of TGF-β2
Source: Nat Commun. 2021 Mar 9;12:1518. doi: 10.1038/s41467-021-21828-7 (PMC7943813; doi:10.1038/s41467-021-21828-7)
Supplement: Supplementary file 4 — Source data file [file 41467_2021_21828_MOESM4_ESM.zip › Wang et al. Source Data/Wang et al. raw data.xlsx]

## Sheet: Fig 1b
	ES	DE	LP	PH	HEP1	HEP2	HCC1	HCC2
OCT4	2.32653	2.01815	-0.52378	-0.80981	-1.15677	-0.822752	0.007979	-0.52587
NANOG	1.53595	1.51112	-1.63387	-1.07754	-1.54668	-3	-1.0598	-3
SOX2	2.337	1.64461	-0.76631	-1.48104	-3	-3	-2.04957	-0.07664
SOX17	-3	1.858	0.803343	-0.63839	-0.232325	-0.183825	-0.45163	-0.99419
FOXA2	-1.51507	1.34962	1.24574	0.796912	0.779409	0.853169	1.09505	0.797418
NODAL	0.471083	1.66739	0.170277	-0.64136	-1.14569	-2.82391	-1.27684	-1.69836
HHEX	-0.81216	0.929008	-0.92074	-0.69972	0.949834	1.25101	1.3401	1.07574
AFP	0.064009	1.27266	3.75377	4.50077	0.172311	0.0332629	0.956919	-0.04577
GATA3	-0.63416	0.443668	1.83982	1.25624	-0.321027	-0.685711	-0.61846	-0.86805
HNF4A	-1.9898	-0.25715	1.69302	1.23707	1.40142	1.21766	1.78594	1.73457
FOXA1	-1.23643	0.059171	1.22466	0.989185	0.62995	0.475613	1.26665	1.16174
ALB	0.421601	-0.60867	1.20162	2.36314	4.57893	4.12631	3.93218	4.31689
FOXA3	0.462321	0.907886	0.673721	0.383299	1.14325	1.38561	1.07459	1.00163
HLX	-2.08789	-0.68624	-0.19142	-0.08924	0.652643	0.88915	-0.02364	0.011826
CYP3A4	-1.35072	-1.1921	-0.33286	-0.16089	1.48488	0.430204	1.3369	0.053174

## Sheet: Fig 1d
CD133 proportion	MIHA-Vec	MIHA-RALYL		8024-Vec	8024-RALYL
	1.5	6.4		47.6	80.8
	1.6	7.2		40.9	86
	1.2	5.8		41	71.6

## Sheet: Fig 2b-PLC8024-proliferation
	8024-RALYL				8024-VEC
Day1	0.279	0.25	0.33		0.2855	0.2481	0.334667
Day2	0.40775	0.356667	0.463333		0.3745	0.303333	0.4063
Day3	0.542	0.564	0.646333		0.43875	0.4155	0.496667
Day4	0.84375	0.882333	0.9277		0.6455	0.670333	0.7435
Day5	1.0345	1.14133	1.21237		0.90825	0.866333	0.953567

## Sheet: Fig 2b-MIHA-proliferation
	MIHA-RALYL				MIHA-Vec
Day1	0.234333	0.3066	0.282		0.233667	0.3126	0.2853
Day2	0.334667	0.434	0.4041		0.311333	0.391	0.351
Day3	0.495333	0.5787	0.5995		0.444333	0.5047	0.4188
Day4	0.596667	0.6964	0.6866		0.501667	0.5656	0.5802
Day5	0.684667	0.9069	0.8826		0.626333	0.681	0.7053
Day6	0.956667	1.28887	1.2158		0.812333	0.8907	0.8202

## Sheet: Sup Fig 2b-LO2-proliferation
	LO2-RALYL				LO2-Vec
Day1	0.555	0.395	0.583		0.559	0.394	0.582
Day2	0.6403	0.638	0.7073		0.6146	0.496	0.6313
Day3	0.764	0.743	0.822		0.6637	0.6063	0.697
Day4	0.8843	0.968	0.997		0.8223	0.714	0.779
Day5	1.1423	1.216	1.318		1.009	0.8993	0.9313

## Sheet: Fig 2b-Huh7-proliferation
	Huh7-Control				Huh7-shRALYL1				Huh7-shRALYL4
Day1	0.2103	0.254	0.317		0.2111	0.256	0.32		0.2017	0.257	0.318
Day2	0.2483	0.3033	0.384		0.2379	0.281	0.353		0.2383	0.279	0.3463
Day3	0.2802	0.357	0.482		0.214	0.318	0.389		0.2327	0.3021	0.3678
Day4	0.3361	0.4527	0.5914		0.2942	0.364	0.4251		0.2601	0.349	0.4076
Day5	0.5071	0.6077	0.6566		0.4092	0.4215	0.4897		0.3125	0.408	0.456
Day6	0.7579	0.8569	0.9284		0.575	0.6451	0.69		0.4013	0.589	0.6535

## Sheet: Sup Fig 2b-H2M-proliferation
	H2M-Control				H2M-shRALYL1				H2M-shRALYL4
Day1	0.3453	0.3732	0.41		0.3327	0.3739	0.4134		0.338	0.3728	0.413
Day2	0.4997	0.5238	0.567		0.4397	0.4609	0.5088		0.3823	0.4315	0.484
Day3	0.676	0.7488	0.7946		0.6032	0.6439	0.6825		0.5358	0.5863	0.6174
Day4	0.842	0.9632	1.085		0.741	0.8174	0.8541		0.7243	0.7833	0.8248
Day5	1.033	1.1811	1.262		0.9114	0.927	0.9884		0.886	0.9427	1.1164

## Sheet: Fig 2b-Hep3B-proliferation
	Hep3B-Control				Hep3B-shRALYL1				Hep3B-shRALYL4
Day1	0.2387	0.3241	0.3933		0.2367	0.329	0.3935		0.249333	0.335	0.3916
Day2	0.2973	0.397	0.4686		0.293333	0.3606	0.4288		0.2833	0.3729	0.4295
Day3	0.3827	0.4852	0.5458		0.356333	0.4389	0.4883		0.357667	0.4369	0.4657
Day4	0.4787	0.5605	0.6544		0.367333	0.519	0.5649		0.429667	0.5124	0.5431
Day5	0.5813	0.6872	0.7687		0.479	0.5816	0.6552		0.515667	0.5717	0.6108
Day6	0.7957	0.9601	0.9944		0.6607	0.7202	0.7619		0.6971	0.7291	0.7585

## Sheet: Fig 2c & Sup Fig 2c
Fociformation	8024-Vec	8024-RALYL		MIHA-Vec	MIHA-RALYL		LO2-Vec	LO2-RALYL		Huh7-Ctrl	sh1	sh4		H2M-Ctrl	sh1	sh4		Hep3B-Ctrl	sh1	sh4
	55	198		330	704		103.5	184		154	106	79		121	88	99		240	80	96
	115.5	220		506	902		161	253		168	111	90		154	115.5	55		188	50	84
	81.4	143		418	660		109	190		153	87	61		154	88	44		160	70	72

## Sheet: Fig 2d & SupFig 2c
	8024-Vec	8024-RALYL		MIHA-Vec	MIHA-RALYL		LO2-Vec	LO2-RALYL		Huh7-Ctrl	sh1	sh4		H2M-Ctrl	sh1	sh4		Hep3B-Ctrl	sh1	sh4
	4	6		5.7	11		3.5	19.25		7	2.25	1.5		5.75	3.75	1.5		10	4	4
	3	8		5.3	10		8	18.75		7.75	3.5	2		7.5	3.25	1.5		8.75	5	4
	3	6		7	9.5		5.25	16.5		7.25	3	1.75		6.25	3.5	1.25		9.25	6	6
		Colony formation

[truncated: 49 more sheets: Fig 3a & Sup Fig 3a, b, Fig 3a & Sup Fig 3a, b-2, Fig 3c, Fig 4b & Sup Fig 4b, Fig 4e-8024 drug resistance, Sup Fig 4c-MIHA drug resistance, Sup Fig 4c-LO2 drug resistance, Fig 4e-Huh7 drug resistance, Sup Fig 4c-H2M drug resistance, Sup Fig4c-Hep3B drug resistance, Fig 4d-AtRA CK8, Fig 4d-AtRA CK18, Fig 4d-AtRA Albumin, Fig 4d-AtRA AFP, Fig 4d-AtRA NANOG, Fig 4d-AtRA CD133, Fig 4d-AtRA RALYL, Fig 4f-8024+CDDP tumor, Fig 4f-8024+5-Fu Tumor, Fig 5e-8024+NSC74859 …]
